# Supplementary material for: The Attitude of Patients from a Romanian Tertiary Cardiology Center Regarding Participation in Biomarker-Based Clinical Trials
Source: Medicina (Kaunas). 2021 Oct 31;57(11):1180. doi: 10.3390/medicina57111180 (PMC8625162; doi:10.3390/medicina57111180)
Supplement: Supplementary file 1 [file medicina-57-01180-s001.zip]

Archive with 1 entries (1 files):
- medicina-1442553-supplementary.pdf
